# Supplementary material for: Non-Canonical Activin A Signaling Stimulates Context-Dependent and Cellular-Specific Outcomes in CRC to Promote Tumor Cell Migration and Immune Tolerance
Source: Cancers (Basel). 2023 May 31;15(11):3003. doi: 10.3390/cancers15113003 (PMC10252122; doi:10.3390/cancers15113003)
Supplement: Supplementary file 1 [file cancers-15-03003-s001.zip]

Archive with 1 entries (1 files):
- cancers-2358682-supplementary.pdf
